# Supplementary material for: Bone Targeted Parathyroid Hormone Antagonists for Prevention of Breast Cancer Bone Metastases
Source: Cancers (Basel). 2025 Sep 8;17(17):2933. doi: 10.3390/cancers17172933 (PMC12427927; doi:10.3390/cancers17172933)
Supplement: Supplementary file 1 [file cancers-17-02933-s001.zip]

Archive with 1 entries (1 files):
- cancers-3763480-supplementary.pdf
